# Supplementary material for: Growth performance and feed utilization of keureling fish Tor tambra (Cyprinidae) fed formulated diet supplemented with enhanced probiotic
Source: F1000Res. 2017 Feb 14;6:137. [Version 1] doi: 10.12688/f1000research.10693.1 (PMC5357024; doi:10.12688/f1000research.10693.1)
Supplement: Raw data and processed data collected for the study — This includes crude protein in the feces, growth performance, daily growth rate, specific growth rate, survival rate, weight, feed conversion ratio. [file f1000research-6-11529-s0000.tgz]

Archive with 1 entries (1 files):
- 6074cc6c-bb6e-4634-bbb2-0719d4cfce48_Dataset_1.xls
