# Supplementary material for: Growth performance and feed utilization of keureling fish Tor tambra (Cyprinidae) fed formulated diet supplemented with enhanced probiotic
Source: F1000Res. 2017 Feb 14;6:137. [Version 1] doi: 10.12688/f1000research.10693.1 (PMC5357024; doi:10.12688/f1000research.10693.1)
Supplement: Raw data and processed data collected for the study — This includes crude protein in the feces, growth performance, daily growth rate, specific growth rate, survival rate, weight, feed conversion ratio. [file f1000research-6-11529-s0000.tgz › 6074cc6c-bb6e-4634-bbb2-0719d4cfce48_Dataset_1.xls]

## Sheet: Raw Data
	Treatment/Replicate	Hepar (g)	SR D-80 (ind)	Length		Length	Weight
				D-1 (cm)	D-80 (cm)	Gain (cm)	Wo (g)	Wt (g)	Gain (g)	DGR (g/day)	SGR (%/day)	SR (%)	CP feces (%)	Given Feed (g)	FCR	EP (%)
	A1	0.00074	10	3.40667	4.12667	0.72	0.357333	1.07067	0.713333	0.891667	1.37171	66.6667	10.1	2.52	3.53271	28.3069
	A2	0.00058	12	3.47333	4.1	0.626667	0.354667	1.07929	0.724619	0.905774	1.3911	80	10.05	2.57	3.54669	28.1953
	A3	0.00026	8	3.46667	4.13077	0.664103	0.346667	1.09308	0.74641	0.933013	1.43549	53.3333	10.04	2.6	3.48334	28.7081
	Average	0.000526667	10	3.44889	4.11915	0.670256	0.352889	1.08101	0.728121	0.910151	1.39943	66.6667	10.0633	2.56333	3.52091	28.4034
	SD	0.000244404	2	0.0367171	0.0167067	0.04697	0.00555111	0.0113042	0.0168142	0.0210178	0.0326945	13.3333	0.0321455	0.0404145	0.0332828	0.269684
	B1	0.00046	11	3.56	4.45	0.89	0.362	1.422	1.06	1.325	1.71022	73.3333	13.81	3.05	2.87736	34.7541
	B2	0.00042	10	3.49333	4.42857	0.935238	0.350667	1.425	1.07433	1.34292	1.75261	66.6667	13.85	3.1	2.88551	34.6559
	B3	0.00064	10	3.64	4.46	0.82	0.363333	1.43067	1.06733	1.33417	1.71322	66.6667	14.01	3.05	2.85759	34.9945
	Average	0.000506667	10.3333	3.56444	4.44619	0.881746	0.358667	1.42589	1.06722	1.33403	1.72535	68.8889	13.89	3.06667	2.87349	34.8015
	SD	0.000117189	0.57735	0.0734343	0.0160569	0.0580607	0.0069602	0.00440118	0.00716731	0.00895914	0.0236581	3.849	0.10583	0.0288675	0.0143579	0.17422
	C1	0.001	14	3.44667	4.93333	1.48667	0.355333	1.858	1.50267	1.87833	2.06775	93.3333	4.56	3.49	2.32254	43.0564
	C2	0.00088	14	3.58	4.89333	1.31333	0.355333	1.84467	1.48933	1.86167	2.05875	93.3333	4.62	3.51	2.35676	42.4311
	C3	0.00096	15	3.58667	4.84286	1.25619	0.365333	1.80143	1.4361	1.79512	1.99441	100	4.4	3.49	2.4302	41.1489
	Average	0.000946667	14.3333	3.53778	4.88984	1.35206	0.358667	1.8347	1.47603	1.84504	2.0403	95.5556	4.52667	3.49667	2.36983	42.2121
	SD	6.1101e-05	0.57735	0.0789749	0.0453391	0.12002	0.0057735	0.0295737	0.0352227	0.0440284	0.0399999	3.849	0.113725	0.011547	0.0550094	0.972425
	D1	0.00062	12	3.68667	4.64	0.953333	0.374	1.564	1.19	1.4875	1.78843	80	6.34	3.39	2.84874	35.1032
	D2	0.00066	9	3.5	4.67333	1.17333	0.362667	1.62933	1.26667	1.58333	1.87805	60	6.77	3.58	2.82632	35.3818
	D3	0.0006	10	3.45333	4.68667	1.23333	0.355333	1.60867	1.25333	1.56667	1.88763	66.6667	6.6	3.55	2.83245	35.3052
	Average	0.000626667	10.3333	3.54667	4.66667	1.12	0.364	1.60067	1.23667	1.54583	1.85137	68.8889	6.57	3.50667	2.83583	35.2634
		3.05505e-05	1.52753	0.123468	0.024037	0.147422	0.00940449	0.0333933	0.0409607	0.0512009	0.0547171	10.1835	0.216564	0.102144	0.0115892	0.143876
