# Supplementary material for: Growth performance and feed utilization of keureling fish Tor tambra (Cyprinidae) fed formulated diet supplemented with enhanced probiotic
Source: F1000Res. 2017 Feb 14;6:137. [Version 1] doi: 10.12688/f1000research.10693.1 (PMC5357024; doi:10.12688/f1000research.10693.1)
Supplement: Raw data of Tor tambra weight gain [file f1000research-6-11529-s0001.tgz]

Archive with 1 entries (1 files):
- 3f66740f-8b41-42a9-bc71-e28fb7643854_Dataset_2.xlsx
