# Supplementary material for: Growth performance and feed utilization of keureling fish Tor tambra (Cyprinidae) fed formulated diet supplemented with enhanced probiotic
Source: F1000Res. 2017 Feb 14;6:137. [Version 1] doi: 10.12688/f1000research.10693.1 (PMC5357024; doi:10.12688/f1000research.10693.1)
Supplement: Raw data of Tor tambra weight gain [file f1000research-6-11529-s0001.tgz › 3f66740f-8b41-42a9-bc71-e28fb7643854_Dataset_2.xlsx]

## Sheet: Sheet1
	Weight gain (g) 10 days interval
Treatment/Replicate	WEIGHT GAIN MEASUREMENT FOR 1O DAYS INTERVAL
	Day-1	Day-10	Day-20	Day-30	Day-40	Day-50	Day-60	Day-70	Day-80
Control (no probiotic)
A1	0.357333	0.52625	0.68875	0.75875	0.84125	0.9	0.9425	1.04375	1.07067
A2	0.354667	0.63625	0.7075	0.8725	0.89375	0.915	0.9525	1.0525	1.07929
A3	0.346667	0.665	0.77125	0.855	0.91625	0.93	0.99875	1.08375	1.09308
Average	0.352889	0.609167	0.7225	0.82875	0.88375	0.915	0.964583	1.06	1.08101
Dosis 5 ml/kg
B1	0.362	0.7175	0.7925	0.865	0.9625	1.015	1.10875	1.2425	1.422
B2	0.350667	0.68375	0.78375	0.8975	0.97125	1.01125	1.09125	1.215	1.425
B3	0.363333	0.67	0.76375	0.8775	1.03375	1.06125	1.11	1.23125	1.43067
Average	0.358667	0.690417	0.78	0.88	0.989167	1.02917	1.10333	1.22958	1.42589
Dosis 10 ml/kg
C1	0.355333	0.63875	0.82375	0.91875	0.95875	1.15125	1.3	1.51	1.858
C2	0.355333	0.69	0.7975	0.89	0.97	1.115	1.32	1.51625	1.84467
C3	0.365333	0.5025	0.79375	0.955	0.9825	1.12125	1.3575	1.52	1.80143
Average	0.358667	0.610417	0.805	0.92125	0.970417	1.12917	1.32583	1.51542	1.8347
Dosis 15 ml/kg
D1	0.374	0.75375	0.82875	1.00375	1.025	1.075	1.23	1.405	1.564
D2	0.362667	0.65625	0.88	1.02	1.05	1.095	1.23125	1.44375	1.62933
D3	0.355333	0.57	0.785	1.00125	1.0675	1.13	1.25125	1.4025	1.60867
Average	0.364	0.66	0.83125	1.00833	1.0475	1.1	1.2375	1.41708	1.60067
